# Supplementary material for: Lower extremity joint-level responses to pelvis perturbation during human walking
Source: Sci Rep. 2018 Oct 2;8:14621. doi: 10.1038/s41598-018-32839-8 (PMC6168500; doi:10.1038/s41598-018-32839-8)
Supplement: Supplementary file 2 — Supplementary Dataset [file 41598_2018_32839_MOESM2_ESM.zip]

Archive with 1 entries (1 files):
- S2_SupplementaryData_Vlutters.xlsb
